# Supplementary material for: Seroprevalance of Brucellosis and Q-fever in water buffaloes (Bubalus bubalis) in Haryana state, India
Source: PLoS One. 2024 Dec 5;19(12):e0314726. doi: 10.1371/journal.pone.0314726 (PMC11620467; doi:10.1371/journal.pone.0314726)
Supplement: S1 Data — (XLSX) [file pone.0314726.s001.xlsx]

## Sheet: Sheet1
Zone	District	Village	Latitude	Longitude	No. of samples from animals 16 -24 months old	No.of samples from animals more than 24 months old
I	Panchkula	Bhareli	30.5395	76.9234	1	2
I	Panchkula	Johllowal	30.8587	76.9048	1	2
I	Panchkula	Hangoli	30.5294	77.0111	1	2
I	Panchkula	Bhogpur	30.7658	76.9217	0	3
I	Panchkula	Jodhpur	30.7474	76.9624	0	2
I	Panchkula	Samlehri	30.545	77.0207	0	1
I	Ambala	Pulewala	30.5486	77.1215	1	1
I	Ambala	Baroula	30.2168	76.7634	1	1
I	Ambala	Haldari	30.2509	76.9299	1	1
I	Ambala	Kanwala	30.3373	76.8062	1	1
I	Ambala	Kalpi	30.2936	77.0012	1	0
I	Ambala	Dhin	30.2464	77.1023	0	1
I	Ambala	Naraingar	30.4899	77.132	0	0
I	Ambala	Dhanana	30.4433	76.9813	1	1
I	Kurukshetra	Thana	29.9204	76.4967	1	1
I	Kurukshetra	Barounda	29.9584	77.0579	1	1
I	Kurukshetra	Thol	30.1675	76.7083	1	1
I	Kurukshetra	Barwa	29.9243	76.7701	1	1
I	Kurukshetra	Dhantori	30.0762	76.88	1	1
I	Kurukshetra	Babain	30.0736	76.9821	1	1
I	Kurukshetra	Kalal Majra	29.9491	76.887	1	1
I	Kurukshetra	Kanthala	30.0422	76.6609	1	0
I	Kurukshetra	Bazidpur	29.9901	76.9141	0	1
I	Kurukshetra	Ajrawar	30.1497	76.6882	1	1
I	Yamunanagar	Antawa	30.1092	77.1235	1	2
I	Yamunanagar	Daryapur	30.2869	77.328	1	2
I	Yamunanagar	Fatehgarh	30.1786	77.3863	1	1
I	Yamunanagar	Jubbal	30.0556	77.181	0	1
I	Yamunanagar	Kalawar	30.2562	77.1773	1	1
I	Yamunanagar	Kanarhi Khurd	30.0898	77.2884	1	1
I	Yamunanagar	Kulpur	30.1884	77.1009	0	1
I	Yamunanagar	Mustafabad	30.1991	77.1432	1	1
I	Yamunanagar	Sadhaura	30.3824	77.2141	1	1
I	Yamunanagar	Safilpur	30.405	77.2898	0	3
I	Yamunanagar	Sandhali	29.981	77.216	1	1
I	Karnal	Barota	29.6238	76.9344	1	1
I	Karnal	Bibipur Jattan	29.8264	77.0405	1	1
I	Karnal	Gonder	29.6456	76.7534	1	0
I	Karnal	Kohand	29.4923	76.9637	1	1
I	Karnal	Kutail	29.5999	77.0151	0	1
I	Karnal	Pakhana	29.7942	76.8957	0	1
I	Karnal	Peont	29.6318	76.7995	0	1
I	Karnal	Rajepur	29.9066	77.111	1	1
I	Karnal	Rattak(Assandh)	29.5232	76.6097	1	0
I	Karnal	Shamgarh	29.7747	76.9568	1	0
I	Kaithal	Ramana ramani	29.7997	76.8213	1	0
I	Kaithal	Barta	29.8154	76.2095	1	2
I	Kaithal	Rasina	29.7561	76.6774	1	1
I	Kaithal	Sangri	29.5899	76.3775	1	1
I	Kaithal	Kurar	29.7295	76.2082	1	1
I	Kaithal	Umedpur	29.9172	76.3162	0	1
I	Kaithal	Pharal	29.8359	76.5869	1	1
I	Kaithal	Pati afghaan	29.8373	76.3955	2	1
I	Panipat	Pasina khurd	29.3002	77.0094	1	2
I	Panipat	Bal Jattan	29.4577	76.8478	2	2
I	Panipat	Shera	29.4429	76.8194	0	3
I	Panipat	MCI Ward 16	29.3727	76.959	0	3
I	Panipat	Atta	29.2508	77.1012	1	2
I	Sonipat	Mehlana	28.9796	76.9533	0	1
I	Sonipat	Pubsara	28.9301	77.1763	1	1
I	Sonipat	Tarakpur	28.8883	76.9756	1	1
I	Sonipat	Bidhal	29.0703	76.8162	1	1
I	Sonipat	Chirana	29.2135	76.7921	1	1
I	Sonipat	Barodathuthan	29.1381	76.6158	1	1
I	Sonipat	Guhna	29.0082	76.8285	0	0
I	Sonipat	Kanwali	28.9109	76.9488	0	1
I	Sonipat	Sandal Kalan	29.0461	76.9774	1	0
II	Sirsa	Lohagarh	28.1225	77.3524	1	1
II	Sirsa	Khajakhera	29.4992	75.0553	1	1
II	Sirsa	Makhosarani	29.3782	75.1667	1	1
II	Sirsa	Desu Jodha	29.9558	74.8389	1	1
II	Sirsa	Panniwala Morika	29.6972	74.9098	0	1
II	Sirsa	Mohammadpur	28.1541	76.2453	1	1
II	Sirsa	Chilkani Dhab	29.3954	74.8075	1	2
II	Sirsa	Rampura Bagrian	29.2876	75.1827	1	1
II	Sirsa	Farwai	29.6099	75.1111	1	2
II	Sirsa	Mithanpur	29.3797	74.6363	0	1
II	Sirsa	Gobindgarh	29.8483	74.6884	0	2
II	Fatehabad	Dhand	29.3879	75.4587	0	1
II	Fatehabad	Chaplomori	29.4191	75.4833	1	2
II	Fatehabad	Chandrawal	29.5251	75.6164	1	2
II	Fatehabad	Nangal	29.7358	75.5215	1	1
II	Fatehabad	Bhuthan kalan	29.5518	75.5963	1	1
II	Fatehabad	Himmatpura	29.7363	75.8826	1	2
II	Fatehabad	Tibbi	29.5947	75.706	0	2
II	Fatehabad	Kukranwali	29.4943	75.3388	0	2
II	Hisar	Bass	29.1116	76.2024	1	2
II	Hisar	Bobua	29.4101	75.9772	1	1
II	Hisar	Gagan kheri	29.1429	76.0332	1	1
II	Hisar	Dewe	29.0932	75.6736	1	1
II	Hisar	Chaudhariwas	29.009	75.6055	1	1
II	Hisar	Jagan	29.2807	75.6138	1	2
II	Hisar	Rawalwas Khurd	29.1013	75.587	1	1
II	Hisar	Dhansu	29.2168	75.7966	0	2
II	Hisar	Nangthala	29.3287	75.7052	0	1
II	Jind	Buradehar	29.1801	76.3577	1	2
II	Jind	Jalalpur Kalan	29.3195	76.2676	1	1
II	Jind	Dharmgarh	29.4451	76.6702	1	2
II	Jind	Rajgarh dhobi	29.6399	75.967	1	2
II	Jind	Buwana	29.2048	76.3131	0	1
II	Jind	Hatho	29.6227	76.1815	1	2
II	Jind	Badhana	29.4544	76.3376	0	1
II	Jind	Sudkain kalan	29.5633	76.2016	1	1
II	Jind	Uchana kalan	29.4668	76.2103	0	2
II	Jind	Gangoli	29.2999	76.5271	0	2
II	Rohtak	Kansala	28.8944	76.7809	2	3
II	Rohtak	Farmana	28.9873	76.814	2	3
II	Rohtak	Ward No.10	28.892	76.6075	0	2
II	Rohtak	Katesra	28.7681	76.4099	0	3
II	Rohtak	Nidana	28.9612	76.4879	0	2
II	Rohtak	Chandi	29.0307	76.5006	0	2
II	Rohtak	Singhpura Khurd	28.9114	76.5742	0	3
II	Faridabad	Khandawali	28.0158	77.2228	1	2
II	Faridabad	Firozpur kalan	28.3137	77.2539	2	2
II	Faridabad	Jasana	28.4008	77.4258	2	2
II	Faridabad	Chandawali	28.3196	77.3501	0	2
II	Faridabad	Dhoj	28.3408	77.1966	0	3
II	Faridabad	Bijopur	28.3013	77.214	0	2
II	Palwal	Likhi	27.9677	77.4638	1	1
II	Palwal	Hodal	27.8916	77.3774	1	0
II	Palwal	Bahrola	28.087	77.3376	1	2
II	Palwal	Mohdamka	27.9935	77.2576	1	1
II	Palwal	Swamika	28.0474	77.2041	0	2
II	Palwal	Guraksar	27.9949	77.2413	0	1
II	Palwal	Gudhrana	27.9902	77.3555	1	2
II	Palwal	Sultanpur	28.0702	77.4685	1	1
III	Bhiwani	Paluwas	28.8091	76.1648	0	2
III	Bhiwani	Dhigwa Shamyan	28.5786	75.8236	1	1
III	Bhiwani	Birola	28.8286	75.7878	1	2
III	Bhiwani	Kashni Kalan	28.6799	75.6951	1	1
III	Bhiwani	MCI Ward 18	29.1293	75.7978	1	2
III	Bhiwani	Garwa	28.6589	75.5746	1	2
III	Bhiwani	Singhani	28.5305	75.7966	0	2
III	Bhiwani	Chahar Kalan	28.6096	75.7213	1	1
III	Bhiwani	Bamla	28.8031	76.2454	0	3
III	Bhiwani	Alampur	28.793	75.8617	0	2
III	Charkhi Dadri	Charki	28.6149	76.2178	1	2
III	Charkhi Dadri	Jeetpura	28.6053	75.9702	1	2
III	Charkhi Dadri	Paintawas Kalan	28.6364	76.1998	2	2
III	Charkhi Dadri	Gopalwas	28.712	75.7163	0	3
III	Charkhi Dadri	Shiswala	28.5577	76.2915	0	2
III	Charkhi Dadri	Sanwar	28.7131	76.2904	0	2
III	Mahendragarh	Akbar Nangal	28.2552	76.3029	1	1
III	Mahendragarh	Khatod	28.2579	76.1237	1	1
III	Mahendragarh	Khera	28.2464	76.2191	1	1
III	Mahendragarh	Nangal Sirohi	28.1898	76.1333	1	1
III	Mahendragarh	Neerpur	28.0719	76.1429	0	1
III	Mahendragarh	Patikara	28.0539	76.1274	1	1
III	Mahendragarh	Pawera	27.9488	76.0247	1	1
III	Mahendragarh	Rambas	28.2621	76.3497	0	0
III	Rewari	Jadra	28.2362	76.5394	1	2
III	Rewari	Buroli	28.2476	76.4536	1	2
III	Rewari	Aulant	28.2708	76.4603	0	3
III	Rewari	Masit	28.2925	76.4383	1	1
III	Rewari	Raipur	28.0555	76.6261	0	1
III	Rewari	Jhabuwa	28.0166	76.6202	1	2
III	Rewari	Juddi	28.4284	76.4339	0	2
III	Rewari	Nahar	28.4098	76.397	1	2
III	Rewari	Nangal Jamalpur	28.1805	76.3264	1	1
III	Rewari	Bharangi	28.0941	76.5231	1	2
III	Jhajjar	Dhana	29.0732	76.0138	1	2
III	Jhajjar	Asodasiwan	28.7443	76.8375	1	3
III	Jhajjar	Asmayalpur	28.5086	76.8421	1	2
III	Jhajjar	Baghpur	28.6891	76.5585	1	2
III	Jhajjar	Chimni	28.7271	76.4809	0	2
III	Jhajjar	Marot	28.5919	76.5424	1	3
III	Jhajjar	Sikanderpur	29.546	75.1138	1	2
III	Jhajjar	Karoda	28.5727	76.5936	0	2
III	Jhajjar	Barhana	28.7576	6.6731	0	2
III	Gurugram	Damdama	28.3042	77.1278	1	1
III	Gurugram	Rithoj	28.3553	77.0998	0	1
III	Gurugram	Fazalpur Badli	28.4083	76.8381	1	1
III	Gurugram	Harinagar	28.4447	77.0133	1	1
III	Gurugram	Gurugram Ward 30	28.4969	77.0095	1	1
III	Gurugram	Mubarikpur	28.318	76.775	1	1
III	Gurugram	Ghamroj	28.3219	77.0583	1	0
III	Mewat	Goela	28.2421	76.9721	0	1
III	Mewat	Jharpuri	27.8433	77.1118	0	2
III	Mewat	Naheda	27.8039	77.2297	1	1
III	Mewat	Kontlaka	28.0573	77.1408	1	2
III	Mewat	Gokalpur	28.2361	76.6803	1	1
III	Mewat	Tirwara	27.8349	77.2499	0	1
III	Mewat	Jehtana	27.9432	77.1662	1	1
III	Mewat	Alduka	28.1041	77.0976	0	1
III	Mewat	Malab	28.0371	77.0145	1	1
III	Mewat	Laherwari	27.8306	77.1845	1	1
III	Mewat	Mahwan	28.193	77.0205	0	1
			Zone	No. of samples
			I	127
			II	137
			III	136
